# Supplementary material for: CLOCK and TIMELESS regulate rhythmic occupancy of the BRAHMA chromatin-remodeling protein at clock gene promoters
Source: PLoS Genet. 2023 Feb 21;19(2):e1010649. doi: 10.1371/journal.pgen.1010649 (PMC9983840; doi:10.1371/journal.pgen.1010649)
Supplement: S2 Table — (XLSX) [file pgen.1010649.s006.xlsx]

## Sheet: Figure_1B
S2 (-)						S2 (brm-FH)
	BRM	HSP70	BRM/HSP70	Scaled to S2(-)			BRM	HSP70	BRM/HSP70	Scaled to S2(-)
REP 1	4200081	6659298	0.630709	1		REP 1	7972710	5571821	1.4309	2.26871
REP 2	4614848	13917641	0.331583	1		REP 2	7242312	11844758	0.611436	1.84399
REP 3	6829368	17295808	0.394857	1		REP 3	9625392	15169607	0.634518	1.60696
			AVG	1					AVG	1.90655
			SEM	0					SEM	0.193576
Fly heads (TUG)						S2 (brm^OE)
	BRM	HSP70	BRM/HSP70	Scaled to TUG			BRM	HSP70	BRM/HSP70	Scaled to TUG
REP 1	4214542	9340828	0.451196	1		REP 1	7811512	10202371	0.765657	1.69695
REP 2	12618592	13298866	0.948847	1		REP 2	18628736	14892947	1.25084	1.31828
REP 3	7588813	11995006	0.632664	1		REP 3	11299436	10590534	1.06694	1.68642
REP 4	4734434	8937570	0.529723	1		REP 4	6549094	10694649	0.612371	1.15602
			AVG	1					AVG	1.46442
			SEM	0					SEM	0.135346

## Sheet: Figure_1C-H
Panel C	perCRS		Avg. of reps (n=4)	SEM		REP 1		perCRS (% Input)	Background (% Input)	perCRS-Background (% Input)	Neg. -> 0	Avg of tech reps	Scaled to Max		REP 2		perCRS (% Input)	Background (% Input)	perCRS-Background (% Input)	Neg. -> 0	Avg of tech reps	Scaled to Max		REP 3		perCRS (% Input)	Background (% Input)	perCRS-Background (% Input)	Neg. -> 0	Avg of tech reps	Scaled to Max		REP 4		perCRS (% Input)	Background (% Input)	perCRS-Background (% Input)	Neg. -> 0	Avg of tech reps	Scaled to Max
		ZT4	0.2519	0.0854155		ZT4	Tech rep 1	0.0584636	0.0399082	0.0181532	0.0181532	0.0169152	0.372164		ZT4	Tech rep 1	0.0130238	0.00695372	0.0060354	0.0060354	0.00770483	0.339727		ZT4	Tech rep 1	0.0106694	0.0173151	-0.0082361	0	0	0		ZT4	Tech rep 1	0.0125434	0.00547699	0.00677722	0.00677722	0.00594737	0.295707
		ZT10	0.787108	0.132184			Tech rep 2	0.0559877	0.0407126	0.0156773	0.0156773					Tech rep 2	0.0163627	0.00702308	0.00937426	0.00937426					Tech rep 2	0.00970896	0.0204959	-0.00919652	0					Tech rep 2	0.0108837	0.00605531	0.00511751	0.00511751
		ZT16	0.866876	0.133124		ZT10	Tech rep 1	0.0888992	0.0369859	0.0499079	0.0499079	0.045451	1		ZT10	Tech rep 1	0.0187579	0.00267241	0.0162996	0.0162996	0.0167328	0.737795		ZT10	Tech rep 1	0.0269597	0.00679711	0.0201815	0.0201815	0.0196635	0.432795		ZT10	Tech rep 1	0.0322652	0.0128514	0.0186929	0.0186929	0.0196667	0.977843
		ZT22	0.317091	0.131411			Tech rep 2	0.0799854	0.0409967	0.0409941	0.0409941					Tech rep 2	0.0196242	0.00224402	0.017166	0.017166					Tech rep 2	0.0259238	0.00675927	0.0191456	0.0191456					Tech rep 2	0.0342129	0.0142933	0.0206406	0.0206406
						ZT16	Tech rep 1	0.0729143	0.0507007	0.0221917	0.0221917	0.0212486	0.467505		ZT16	Tech rep 1	0.0274964	0.00477934	0.0230647	0.0230647	0.0226795	1		ZT16	Tech rep 1	0.0571176	0.0138233	0.0423736	0.0423736	0.0454339	1		ZT16	Tech rep 1	0.0433326	0.0254864	0.0230478	0.0230478	0.0201124	1
							Tech rep 2	0.0710281	0.0507445	0.0203054	0.0203054					Tech rep 2	0.0267261	0.00408418	0.0222943	0.0222943					Tech rep 2	0.0632382	0.0156648	0.0484941	0.0484941					Tech rep 2	0.0374618	0.0150832	0.017177	0.017177
						ZT22	Tech rep 1	0.074668	0.0561488	0.0203822	0.0203822	0.0134536	0.296003		ZT22	Tech rep 1	0.0103553	0.00274321	0.00711518	0.00711518	0.0074746	0.329575		ZT22	Tech rep 1	0.0159683	0.0197273	-0.00439416	0	0	0		ZT22	Tech rep 1	0.0183686	0.00475562	0.0134518	0.0134518	0.012928	0.642787
							Tech rep 2	0.0608108	0.0524227	0.00652506	0.00652506					Tech rep 2	0.0110742	0.0037371	0.00783402	0.00783402					Tech rep 2	0.0148071	0.0209977	-0.00555543	0					Tech rep 2	0.017321	0.00507805	0.0124042	0.0124042
Panel D	timE1		Avg. of reps (n=4)	SEM		REP 1		timE1 (% Input)	Background (% Input)	timE1-Background (% Input)	Neg. -> 0	Avg of tech reps	Scaled to Max		REP 2		timE1 (% Input)	Background (% Input)	timE1-Background (% Input)	Neg. -> 0	Avg of tech reps	Scaled to Max		REP 3		timE1 (% Input)	Background (% Input)	timE1-Background (% Input)	Neg. -> 0	Avg of tech reps	Scaled to Max		REP 4		timE1 (% Input)	Background (% Input)	timE1-Background (% Input)	Neg. -> 0	Avg of tech reps	Scaled to Max
		ZT4	0.204149	0.0898844		ZT4	Tech rep 1	0.00355452	0.00805552	-0.004501	0	0	0		ZT4	Tech rep 1	0.0119523	0.00610692	0.00613275	0.00613275	0.00476671	0.391181		ZT4	Tech rep 1	0.00287276	0.00110153	0.00198525	0.00198525	0.00208593	0.112344		ZT4	Tech rep 1	0.00246371	0.00188068	0.000903121	0.000903121	0.00157195	0.313073
		ZT10	0.629983	0.216319			Tech rep 2	0.00389535	0.0086215	-0.00472615	0					Tech rep 2	0.00922021	0.00553217	0.00340066	0.00340066					Tech rep 2	0.00307411	0.000673479	0.00218661	0.00218661					Tech rep 2	0.00380138	0.0012405	0.00224079	0.00224079
		ZT16	0.846998	0.138125		ZT10	Tech rep 1	0.0215291	0.00955447	0.0119747	0.0119747	0.0116868	1		ZT10	Tech rep 1	0.00392475	0.00340724	0.00132328	0.00132328	0.00215282	0.176672		ZT10	Tech rep 1	0.00674252	0.000885732	0.00581969	0.00581969	0.00637339	0.343258		ZT10	Tech rep 1	0.00988409	0.00641609	0.0043819	0.0043819	0.00502105	1
		ZT22	0.212555	0.0772735			Tech rep 2	0.0205	0.00910104	0.011399	0.011399					Tech rep 2	0.00558384	0.00179571	0.00298237	0.00298237					Tech rep 2	0.00784992	0.000959925	0.00692709	0.00692709					Tech rep 2	0.0111624	0.00458828	0.00566021	0.00566021
						ZT16	Tech rep 1	0.0194545	0.0142344	0.00522715	0.00522715	0.00507089	0.433898		ZT16	Tech rep 1	0.0132346	0.00131639	0.0120294	0.0120294	0.0121854	1		ZT16	Tech rep 1	0.0196275	0.000420704	0.0185636	0.0185636	0.0185673	1		ZT16	Tech rep 1	0.0115309	0.0060939	0.00470816	0.00470816	0.00479056	0.954095
							Tech rep 2	0.0192371	0.0142203	0.00491463	0.00491463					Tech rep 2	0.0135466	0.00109391	0.0123414	0.0123414					Tech rep 2	0.019635	0.00170712	0.0185711	0.0185711					Tech rep 2	0.0116957	0.00755167	0.00487297	0.00487297
						ZT22	Tech rep 1	0.013606	0.0252507	-0.0116448	0	0	0		ZT22	Tech rep 1	0.00535786	0.00104072	0.0044525	0.0044525	0.00423678	0.347692		ZT22	Tech rep 1	0.00428616	0.000545159	0.00323545	0.00323545	0.00371711	0.200196		ZT22	Tech rep 1	0.00268897	0.00113443	0.00189365	0.00189365	0.00151802	0.302332
							Tech rep 2	0.0126258	0.0333841	-0.0207583	0					Tech rep 2	0.00492641	0.000769996	0.00402105	0.00402105					Tech rep 2	0.00524947	0.00155625	0.00419877	0.00419877					Tech rep 2	0.00193771	0.000456218	0.00114239	0.00114239
Panel E	vri prom.		Avg. of reps (n=4)	SEM		REP 1		vri prom (% Input)	Background (% Input)	vri prom-Background (% Input)	Neg. -> 0	Avg of tech reps	Scaled to Max		REP 2		vri prom (% Input)	Background (% Input)	vri prom-Background (% Input)	Neg. -> 0	Avg of tech reps	Scaled to Max		REP 3		vri prom (% Input)	Background (% Input)	vri prom-Background (% Input)	Neg. -> 0	Avg of tech reps	Scaled to Max		REP 4		vri prom (% Input)	Background (% Input)	vri prom-Background (% Input)	Neg. -> 0	Avg of tech reps	Scaled to Max
		ZT4	0.589864	0.265944		ZT4	Tech rep 1	0.0025246	0.00631972	-0.00371039	0	0	0		ZT4	Tech rep 1	0.0128228	0.00488984	0.00747134	0.00747134	0.0069292	1.29293		ZT4	Tech rep 1	0.00428456	0.00119099	0.00299377	0.00299377	0.00288962	0.539177		ZT4	Tech rep 1	0.00383465	0.000504132	0.00300676	0.00300676	0.00282624	0.52735
		ZT10	0.807318	0.212745			Tech rep 2	0.00274318	0.00615025	-0.0034918	0					Tech rep 2	0.0117385	0.005813	0.00638706	0.00638706					Tech rep 2	0.00407627	0.0013906	0.00278547	0.00278547					Tech rep 2	0.0034736	0.00115165	0.00264571	0.00264571
		ZT16	1.89597	0.393966		ZT10	Tech rep 1	0.0126037	0.00947827	0.00300188	0.00300188	0.00343434	0.640818		ZT10	Tech rep 1	0.00367941	0.00156808	0.0019961	0.0019961	0.00211325	0.394314		ZT10	Tech rep 1	0.00790346	0.000430741	0.00748923	0.00748923	0.0074735	1.39449		ZT10	Tech rep 1	0.00845603	0.00276359	0.0054711	0.0054711	0.00428557	0.79965
		ZT22	0.446156	0.236351			Tech rep 2	0.0134687	0.00972547	0.00386681	0.00386681					Tech rep 2	0.00391372	0.00179854	0.00223041	0.00223041					Tech rep 2	0.00787199	0.000397706	0.00745777	0.00745777					Tech rep 2	0.00608498	0.00320628	0.00310005	0.00310005
						ZT16	Tech rep 1	0.0200065	0.0147836	0.00522416	0.00522416	0.00535931	1		ZT16	Tech rep 1	0.0129989	0.00336893	0.0104296	0.0104296	0.0138103	2.57688		ZT16	Tech rep 1	0.0152566	0.00139319	0.0137136	0.0137136	0.013606	2.53875		ZT16	Tech rep 1	0.0109756	0.00387855	0.0075597	0.0075597	0.00786883	1.46825
							Tech rep 2	0.0202768	0.0147811	0.00549446	0.00549446					Tech rep 2	0.0197603	0.00176966	0.017191	0.017191					Tech rep 2	0.0150413	0.00169273	0.0134983	0.0134983					Tech rep 2	0.0115938	0.0029532	0.00817795	0.00817795
						ZT22	Tech rep 1	0.0289469	0.0382096	-0.00863394	0	0	0		ZT22	Tech rep 1	0.00736846	0.00272823	0.00470944	0.00470944	0.0037892	0.707031		ZT22	Tech rep 1	0.00586075	0.00138522	0.00412113	0.00412113	0.00524221	0.97815		ZT22	Tech rep 1	0.00183112	0.00143718	0.000435885	0.000435885	0.000532939	0.0994417
							Tech rep 2	0.0285821	0.0369521	-0.00899877	0					Tech rep 2	0.00552798	0.0025898	0.00286896	0.00286896					Tech rep 2	0.0081029	0.00209402	0.00636328	0.00636328					Tech rep 2	0.00202523	0.00135329	0.000629993	0.000629993
Panel F	cwo prom.		Avg. of reps (n=4)	SEM		REP 1		cwo prom (% Input)	Background (% Input)	cwo prom-Background (% Input)	Neg. -> 0	Avg of tech reps	Scaled to Max		REP 2		cwo prom (% Input)	Background (% Input)	cwo prom-Background (% Input)	Neg. -> 0	Avg of tech reps	Scaled to Max		REP 3		cwo prom (% Input)	Background (% Input)	cwo prom-Background (% Input)	Neg. -> 0	Avg of tech reps	Scaled to Max		REP 4		cwo prom (% Input)	Background (% Input)	cwo prom-Background (% Input)	Neg. -> 0	Avg of tech reps	Scaled to Max
		ZT4	0.20934	0.102584		ZT4	Tech rep 1	0.00343623	0.00713255	-0.00461374	0	0	0		ZT4	Tech rep 1	0.00767441	0.00327488	0.00471119	0.00471119	0.00492637	0.483108		ZT4	Tech rep 1	0.00223657	0.000954539	0.00138502	0.00138502	0.00127464	0.124998		ZT4	Tech rep 1	0.00395842	0.000996371	0.00298144	0.00298144	0.00233777	0.229255
		ZT10	0.465662	0.0516205			Tech rep 2	0.00254854	0.0089674	-0.00550144	0					Tech rep 2	0.00810477	0.00265156	0.00514156	0.00514156					Tech rep 2	0.00201581	0.000748562	0.00116426	0.00116426					Tech rep 2	0.00267109	0.000957592	0.00169411	0.00169411
		ZT16	0.87575	0.11615		ZT10	Tech rep 1	0.0136631	0.00939138	0.00446974	0.00446974	0.00486663	0.477249		ZT10	Tech rep 1	0.00788884	0.00200993	0.00549317	0.00549317	0.0053566	0.525298		ZT10	Tech rep 1	0.00380919	0.0014527	0.00241581	0.00241581	0.0032283	0.316585		ZT10	Tech rep 1	0.00780158	0.00245106	0.0055377	0.0055377	0.00554238	0.543517
		ZT22	0.312236	0.185409			Tech rep 2	0.0144569	0.00899538	0.00526352	0.00526352					Tech rep 2	0.00761569	0.00278141	0.00522002	0.00522002					Tech rep 2	0.00543417	0.00133406	0.00404079	0.00404079					Tech rep 2	0.00781094	0.00207669	0.00554706	0.00554706
						ZT16	Tech rep 1	0.021461	0.0113128	0.0101508	0.0101508	0.0101973	1		ZT16	Tech rep 1	0.0117825	0.00523119	0.00680079	0.00680079	0.00668296	0.655368		ZT16	Tech rep 1	0.0130173	0.00119664	0.0112119	0.0112119	0.0116224	1.13976		ZT16	Tech rep 1	0.0153429	0.00681693	0.00758554	0.00758554	0.00721835	0.707872
							Tech rep 2	0.0215539	0.0113075	0.0102437	0.0102437					Tech rep 2	0.0115469	0.00473229	0.00656512	0.00656512					Tech rep 2	0.0138384	0.00241424	0.012033	0.012033					Tech rep 2	0.0146085	0.00869769	0.00685116	0.00685116
						ZT22	Tech rep 1	0.0143166	0.0234157	-0.00771489	0	0	0		ZT22	Tech rep 1	0.0100244	0.00127099	0.00873751	0.00873751	0.00833034	0.81692		ZT22	Tech rep 1	0.0051032	0.00174343	0.00352087	0.00352087	0.00367696	0.360583		ZT22	Tech rep 1	0.00286939	0.00176847	0.000770149	0.000770149	0.000728494	0.0714402
							Tech rep 2	0.0153226	0.0206473	-0.00670893	0					Tech rep 2	0.0092101	0.00130288	0.00792316	0.00792316					Tech rep 2	0.00541538	0.00142124	0.00383305	0.00383305					Tech rep 2	0.00278608	0.00243	0.000686839	0.000686839
Panel G	hsp27 prom.		Avg. of reps (n=4)	SEM		REP 1		hsp27 prom (% Input)	Background (% Input)	hsp27 prom-Background (% Input)	Neg. -> 0	Avg of tech reps	Scaled to Max		REP 2		hsp27 prom (% Input)	Background (% Input)	hsp27 prom-Background (% Input)	Neg. -> 0	Avg of tech reps	Scaled to Max		REP 3		hsp27 prom (% Input)	Background (% Input)	hsp27 prom-Background (% Input)	Neg. -> 0	Avg of tech reps	Scaled to Max		REP 4		hsp27 prom (% Input)	Background (% Input)	hsp27 prom-Background (% Input)	Neg. -> 0	Avg of tech reps	Scaled to Max
		ZT4	0.529072	0.262526		ZT4	Tech rep 1	0.00248788	0.00287509	-2.28984e-05	0	0	0		ZT4	Tech rep 1	0.00564829	0.00144332	0.0047155	0.0047155	0.00235775	0.960424		ZT4	Tech rep 1	0.00263585	0.00156051	0.00156781	0.00156781	0.00192134	0.155865		ZT4	Tech rep 1	0.0114184	0.00198761	0.00943438	0.00943438	0.0098032	1
		ZT10	0.605849	0.165199			Tech rep 2	0.000992206	0.00214647	-0.00151857	0					Tech rep 2	0.00088356	0.000422268	-4.9232e-05	0					Tech rep 2	0.00334291	0.000575567	0.00227487	0.00227487					Tech rep 2	0.0121561	0.00198045	0.010172	0.010172
		ZT16	0.308461	0.232169		ZT10	Tech rep 1	0.00779647	0.00173772	0.0054658	0.0054658	0.00527691	1		ZT10	Tech rep 1	0.002202	0.00118491	0.00150614	0.00150614	0.00183602	0.747896		ZT10	Tech rep 1	0.00688179	0.00262636	0.00534933	0.00534933	0.003374	0.27371		ZT10	Tech rep 1	0.0090721	0.00205766	0.00622246	0.00622246	0.00393884	0.401791
		ZT22	0.484594	0.25204			Tech rep 2	0.00741869	0.00292362	0.00508802	0.00508802					Tech rep 2	0.00286176	0.000206826	0.0021659	0.0021659					Tech rep 2	0.00293111	0.000438555	0.00139866	0.00139866					Tech rep 2	0.00450485	0.00364161	0.00165521	0.00165521
						ZT16	Tech rep 1	0.00967304	0.0232066	-0.0139044	0	0	0		ZT16	Tech rep 1	0.00770319	0.00213293	0.00480062	0.00480062	0.00245491	1		ZT16	Tech rep 1	0.0035721	0.00110851	0.00192893	0.00192893	0.00136309	0.110579		ZT16	Tech rep 1	0.00581062	0.00356943	0.00234705	0.00234705	0.00120838	0.123264
							Tech rep 2	0.0075932	0.0239482	-0.0159842	0					Tech rep 2	0.00301177	0.00367221	0.000109197	0.000109197					Tech rep 2	0.00244042	0.00217782	0.000797255	0.000797255					Tech rep 2	0.00353329	0.00335772	6.97174e-05	6.97174e-05
						ZT22	Tech rep 1	0.0133049	0.0147543	-0.00099564	0	0	0		ZT22	Tech rep 1	0.00213519	0.00103734	0.00125063	0.00125063	0.00203922	0.830672		ZT22	Tech rep 1	0.00787396	0.000611337	0.00725989	0.00725989	0.0123269	1		ZT22	Tech rep 1	0.00485938	0.00425782	0.00211166	0.00211166	0.00105583	0.107702
							Tech rep 2	0.00546554	0.0138467	-0.00883498	0					Tech rep 2	0.00371238	0.000731779	0.00282782	0.00282782					Tech rep 2	0.018008	0.000616792	0.0173939	0.0173939					Tech rep 2	0.00262959	0.00123762	-0.00011813	0
Panel H	glyT prom.		Avg. of reps (n=4)	SEM		REP 1		glyT prom (% Input)	Background (% Input)	glyT prom-Background (% Input)	Neg. -> 0	Avg of tech reps	Scaled to Max		REP 2		glyT prom (% Input)	Background (% Input)	glyT prom-Background (% Input)	Neg. -> 0	Avg of tech reps	Scaled to Max		REP 3		glyT prom (% Input)	Background (% Input)	glyT prom-Background (% Input)	Neg. -> 0	Avg of tech reps	Scaled to Max		REP 4		glyT prom (% Input)	Background (% Input)	glyT prom-Background (% Input)	Neg. -> 0	Avg of tech reps	Scaled to Max
		ZT4	0.527026	0.273629		ZT4	Tech rep 1	0.00154917	0.00133011	2.79399e-05	2.79399e-05	5.39361e-05	0.0112828		ZT4	Tech rep 1	0.00128129	0.000315798	0.000876572	0.000876572	0.000977467	1		ZT4	Tech rep 1	0.00248378	0.00103823	0.00145039	0.00145039	0.000725197	0.0968223		ZT4	Tech rep 1	0.00402205	0.000895752	0.0031263	0.0031263	0.00392654	1
		ZT10	0.544234	0.16926			Tech rep 2	0.00160116	0.00171235	7.99324e-05	7.99324e-05					Tech rep 2	0.00148308	0.000493634	0.00107836	0.00107836					Tech rep 2	0.000708677	0.00102855	-0.000324712	0					Tech rep 2	0.00562253	0.000895752	0.00472678	0.00472678
		ZT16	0.0841593	0.0732284		ZT10	Tech rep 1	0.00554348	0.000350139	0.00481097	0.00481097	0.00478037	1		ZT10	Tech rep 1	0.000253658	0.000191264	4.72595e-05	4.72595e-05	0.000507993	0.519703		ZT10	Tech rep 1	0.00181502	0.000758628	0.00105904	0.00105904	0.00136973	0.182875		ZT10	Tech rep 1	0.00447237	0.00151874	0.00261078	0.00261078	0.00186258	0.474357
		ZT22	0.548975	0.218505			Tech rep 2	0.00548228	0.00111488	0.00474977	0.00474977					Tech rep 2	0.00117512	0.000221533	0.000968726	0.000968726					Tech rep 2	0.00243641	0.000753335	0.00168043	0.00168043					Tech rep 2	0.00297597	0.00220444	0.00111438	0.00111438
						ZT16	Tech rep 1	0.00239206	0.014394	-0.0108664	0	0	0		ZT16	Tech rep 1	0.00102016	0.00149075	-0.000878568	0	0	0		ZT16	Tech rep 1	0.000879211	0.00105147	-0.000169902	0	0.00025557	0.0341216		ZT16	Tech rep 1	0.00230548	0.000774595	0.00158714	0.00158714	0.00118784	0.302516
							Tech rep 2	0.00200025	0.0121229	-0.0112582	0					Tech rep 2	0.000288735	0.00230671	-0.00161	0					Tech rep 2	0.00156025	0.00104676	0.000511141	0.000511141					Tech rep 2	0.00150687	0.000662078	0.000788535	0.000788535
						ZT22	Tech rep 1	0.0100392	0.00948105	0.00167666	0.00167666	0.000838328	0.175369		ZT22	Tech rep 1	0.00105867	0.000204674	0.000897951	0.000897951	0.000828024	0.847112		ZT22	Tech rep 1	0.00720875	0.000532792	0.00667467	0.00667467	0.00748998	1		ZT22	Tech rep 1	0.00110174	0.000326998	0.000781436	0.000781436	0.000680929	0.173417
							Tech rep 2	0.00641435	0.00724403	-0.00194819	0					Tech rep 2	0.000918818	0.000116768	0.000758098	0.000758098					Tech rep 2	0.00883938	0.000535376	0.0083053	0.0083053					Tech rep 2	0.000900725	0.000313607	0.000580422	0.000580422

## Sheet: Figure_1J
	Avg. of reps (n=3)	SEM		REP 1		BRM	HSP70	BRM/HSP70	Scaled to Max
ZT4	0.823145	0.0490622			ZT4	19049760	14404320	1.3225	0.883617
ZT8	0.666436	0.100924			ZT8	17046720	16398504	1.03953	0.69455
ZT12	0.942733	0.0572671			ZT12	19539840	15763536	1.23956	0.828199
ZT16	0.820637	0.117697			ZT16	14330040	16103016	0.889898	0.594576
ZT20	0.840243	0.140983			ZT20	16957080	11329696	1.49669	1
ZT24	0.74884	0.0408182			ZT24	20043900	16709394	1.19956	0.801473
				REP 2		BRM	HSP70	BRM/HSP70	Scaled to Max
					ZT4	20723368	16164000	1.28207	0.859832
					ZT8	15634292	12702024	1.23085	0.825481
					ZT12	16719302	11212955	1.49107	1
					ZT16	15695534	12004965	1.30742	0.876834
					ZT20	11449735	13733090	0.833733	0.559151
					ZT24	14386002	14432904	0.99675	0.66848
				REP 3		BRM	HSP70	BRM/HSP70	Scaled to Max
					ZT4	104455	2554560	0.0408896	0.725986
					ZT8	127660	4729152	0.0269943	0.479277
					ZT12	213005	3781856	0.0563229	1
					ZT16	268255	4808480	0.0557879	0.990502
					ZT20	210015	3877760	0.0541588	0.961578
					ZT24	211315	4831328	0.0437385	0.776567

## Sheet: Figure_2
Panel A	w^1118	Avg. of reps (n=4)	SEM		REP 1	w^1118	perCRS (% Input)	Background (% Input)	perCRS-Background (% Input)	Avg of tech reps	Scaled to Max			clk^out	perCRS (% Input)	Background (% Input)	perCRS-Background (% Input)	Avg of tech reps	Scaled to Max		Panel B	w^1118	Avg. of reps (n=3)	SEM		REP 1	w^1118	perCRS (% Input)	Background (% Input)	perCRS-Background (% Input)	Avg of tech reps	Scaled to Max			clk^out	perCRS (% Input)	Background (% Input)	perCRS-Background (% Input)	Avg of tech reps	Scaled to Max		Panel C		Avg. of reps (n=6)	SEM		REP 1		perCRS (% Input)
	ZT4	0.264814	0.147487		ZT4	Tech rep 1	0.717936	0.0474295	0.670507	0.749234	0.0983469		ZT4	Tech rep 1	0.0728932	0.0266805	0.0462127	0.0470694	0.00617848			ZT4	0.33193	0.0571814		ZT4	Tech rep 1	13.5061	0.459468	13.0466	16.4599	0.259373		ZT4	Tech rep 1	62.3214	1.9759	60.3455	63.4602	1			brm	1	0		brm	Tech rep 1	0.00134345
	ZT10	0.316453	0.198107			Tech rep 2	0.748424	0.0560139	0.69241					Tech rep 2	0.066152	0.04044	0.0257119					ZT10	0.329167	0.0693236			Tech rep 2	19.4431	0.312598	19.1305					Tech rep 2	61.7188	2.34696	59.3718					brm+clk	2.83218	0.548522			Tech rep 2	0.00128021
	ZT16	1	0			Tech rep 3	0.927827	0.0430432	0.884784					Tech rep 3	0.0988872	0.0296038	0.0692834					ZT16	0.984169	0.0158311			Tech rep 3	17.4296	0.227163	17.2025					Tech rep 3	73.1784	2.51523	70.6632										Tech rep 3	0.00101988
	ZT22	0.274028	0.152654		ZT10	Tech rep 1	0.987552	0.230355	0.757197	0.852267	0.111871		ZT10	Tech rep 1	0.337259	0.0178483	0.319411	0.312926	0.0410757			ZT22	0.442438	0.110127		ZT10	Tech rep 1	15.3144	0.457066	14.8574	15.2118	0.239707		ZT10	Tech rep 1	10.4647	0.523187	9.94154	9.90243	0.156042							brm+clk	Tech rep 1	0.000805389
						Tech rep 2	0.960547	0.211969	0.748578					Tech rep 2	0.250334	0.0195313	0.230803										Tech rep 2	14.2885	0.536776	13.7518					Tech rep 2	11.4202	0.316811	11.1034										Tech rep 2	0.00136817
	clk^out	Avg. of reps (n=4)	SEM			Tech rep 3	1.26745	0.216423	1.05103					Tech rep 3	0.409498	0.0209331	0.388565					clk^out	Avg. of reps (n=3)	SEM			Tech rep 3	17.4865	0.460151	17.0264					Tech rep 3	9.01371	0.35139	8.66232										Tech rep 3	0.00050888
	ZT4	0.270337	0.0955277		ZT16	Tech rep 1	9.26588	1.4161	7.84978	7.61828	1		ZT16	Tech rep 1	0.438889	0.106722	0.332167	0.3171	0.0416236			ZT4	0.541125	0.230255		ZT16	Tech rep 1	74.5692	1.40598	73.1632	60.4463	0.952507		ZT16	Tech rep 1	15.9939	0.514179	15.4798	17.2847	0.27237
	ZT10	0.0667073	0.0100669			Tech rep 2	5.58644	1.48651	4.09993					Tech rep 2	0.473661	0.105253	0.368409					ZT10	0.299854	0.093646			Tech rep 2	58.2772	0.827953	57.4492					Tech rep 2	19.4105	0.255424	19.1551									REP 2		perCRS (% Input)
	ZT16	0.185553	0.112831			Tech rep 3	12.2264	1.32127	10.9051					Tech rep 3	0.371627	0.120904	0.250724					ZT16	0.379653	0.112319			Tech rep 3	51.8917	1.16543	50.7263					Tech rep 3	17.4898	0.270661	17.2191									brm	Tech rep 1	0.000203013
	ZT22	0.191849	0.0727167		ZT22	Tech rep 1	0.272047	0.0112958	0.260751	0.220353	0.0289242		ZT22	Tech rep 1	0.47039	0.0625836	0.407806	0.298654	0.0392024			ZT22	0.530751	0.126935		ZT22	Tech rep 1	38.1477	0.859698	37.288	40.3321	0.63555		ZT22	Tech rep 1	31.7421	0.537822	31.2043	31.2768	0.492857								Tech rep 2	0.00010436
						Tech rep 2	0.240137	0.0136205	0.226516					Tech rep 2	0.277763	0.0604518	0.217312										Tech rep 2	41.6091	0.589933	41.0192					Tech rep 2	33.2592	0.663121	32.5961										Tech rep 3	0.000103639
						Tech rep 3	0.185814	0.0120229	0.173791					Tech rep 3	0.328036	0.0571908	0.270846										Tech rep 3	43.4141	0.724839	42.6893					Tech rep 3	30.4658	0.435842	30.0299									brm+clk	Tech rep 1	0.000181701
																																																Tech rep 2	0.000346191
					REP 2	w^1118	perCRS (% Input)	Background (% Input)	perCRS-Background (% Input)	Avg of tech reps	Scaled to Max			clk^out	perCRS (% Input)	Background (% Input)	perCRS-Background (% Input)	Avg of tech reps	Scaled to Max							REP 2	w^1118	perCRS (% Input)	Background (% Input)	perCRS-Background (% Input)	Avg of tech reps	Scaled to Max			clk^out	perCRS (% Input)	Background (% Input)	perCRS-Background (% Input)	Avg of tech reps	Scaled to Max								Tech rep 3	0.000251676
					ZT4	Tech rep 1	0.0466037	0.0586751	-0.0120714	0.00993882	0.0473088		ZT4	Tech rep 1	0.0582008	0.00804713	0.0501537	0.0591263	0.281441							ZT4	Tech rep 1	5.55429	0.0844376	5.46985	5.51136	0.291654		ZT4	Tech rep 1	4.40377	0.0591514	4.34462	5.25554	0.278116
						Tech rep 2	0.0457886	0.0518791	-0.00609053					Tech rep 2	0.0692375	0.00588103	0.0633565										Tech rep 2	5.9731	0.110357	5.86274					Tech rep 2	5.5809	0.062556	5.51834									REP 3		perCRS (% Input)
						Tech rep 3	0.0792265	0.0312481	0.0479784					Tech rep 3	0.0694532	0.0055844	0.0638688										Tech rep 3	5.2781	0.0766228	5.20148					Tech rep 3	5.98375	0.080084	5.90367									brm	Tech rep 1	0.00417167
					ZT10	Tech rep 1	0.0263554	9.59586e-05	0.0262594	0.0269779	0.128415		ZT10	Tech rep 1	0.0112904	0.00314327	0.00814718	0.0126946	0.0604265							ZT10	Tech rep 1	5.79524	0.105956	5.68928	5.33202	0.282164		ZT10	Tech rep 1	5.36519	0.104702	5.26049	5.06156	0.267851								Tech rep 2	0.00609134
						Tech rep 2	0.0279923	0.000439592	0.0275527					Tech rep 2	0.010512	0.00221592	0.00829605										Tech rep 2	4.99575	0.0919263	4.90382					Tech rep 2	5.2429	0.0933727	5.14953										Tech rep 3	0.00441791
						Tech rep 3	0.0321453	0.00502385	0.0271214					Tech rep 3	0.0296052	0.00796448	0.0216407										Tech rep 3	5.4983	0.0953358	5.40297					Tech rep 3	4.86863	0.0939528	4.77467									brm+clk	Tech rep 1	0.0181523
					ZT16	Tech rep 1	0.338934	0.136211	0.202723	0.210084	1		ZT16	Tech rep 1	0.0366483	0.0114677	0.0251806	0.0337	0.160412							ZT16	Tech rep 1	19.3002	0.888103	18.4121	18.8969	1		ZT16	Tech rep 1	4.64952	0.115449	4.53407	4.95801	0.262371								Tech rep 2	0.0230928
						Tech rep 2	0.324302	0.17048	0.153822					Tech rep 2	0.0409543	0.00590364	0.0350506										Tech rep 2	20.3565	0.835532	19.521					Tech rep 2	5.25933	0.116562	5.14277										Tech rep 3	0.00821914
						Tech rep 3	0.491114	0.217407	0.273707					Tech rep 3	0.055458	0.0145893	0.0408687										Tech rep 3	19.4986	0.740999	18.7576					Tech rep 3	5.30506	0.107881	5.19718
					ZT22	Tech rep 1	0.0334483	0.00963128	0.023817	0.0481557	0.229221		ZT22	Tech rep 1	0.0296318	0.00625958	0.0233722	0.0282489	0.134465							ZT22	Tech rep 1	4.75489	0.0729664	4.68192	4.80269	0.254152		ZT22	Tech rep 1	6.17534	0.00554545	6.16979	6.27954	0.332305							REP 4		perCRS (% Input)
						Tech rep 2	0.0737388	0.00904587	0.0646929					Tech rep 2	0.0370719	0.00474772	0.0323242										Tech rep 2	4.84173	0.0865823	4.75515					Tech rep 2	6.56502	0.00540827	6.55962									brm	Tech rep 1	0.00624265
						Tech rep 3	0.0649336	0.00897632	0.0559572					Tech rep 3	0.0298151	0.000764844	0.0290502										Tech rep 3	5.03004	0.0590281	4.97101					Tech rep 3	6.11442	0.00522397	6.1092										Tech rep 2	0.00187995
																																																Tech rep 3	0.00248891
					REP 3	w^1118	perCRS (% Input)	Background (% Input)	perCRS-Background (% Input)	Avg of tech reps	Scaled to Max			clk^out	perCRS (% Input)	Background (% Input)	perCRS-Background (% Input)	Avg of tech reps	Scaled to Max							REP 3	w^1118	perCRS (% Input)	Background (% Input)	perCRS-Background (% Input)	Avg of tech reps	Scaled to Max			clk^out	perCRS (% Input)	Background (% Input)	perCRS-Background (% Input)	Avg of tech reps	Scaled to Max							brm+clk	Tech rep 1	0.00972788
					ZT4	Tech rep 1	0.336172	0.0335252	0.302647	0.277995	0.693751		ZT4	Tech rep 1	0.160247	0.0202907	0.139956	0.134352	0.335281							ZT4	Tech rep 1	5.71279	0.936863	4.77593	5.15573	0.444764		ZT4	Tech rep 1	4.14881	0.0455651	4.10324	4.00225	0.345258								Tech rep 2	0.00453768
						Tech rep 2	0.392426	0.0496063	0.34282					Tech rep 2	0.158969	0.0207452	0.138224										Tech rep 2	5.67589	0.916828	4.75906					Tech rep 2	4.18957	0.038518	4.15105										Tech rep 3	0.00307981
						Tech rep 3	0.24993	0.0614114	0.188519					Tech rep 3	0.145082	0.0202066	0.124875										Tech rep 3	6.88763	0.955415	5.93221					Tech rep 3	3.80034	0.0478854	3.75245
					ZT10	Tech rep 1	0.0655055	0.0135986	0.0519068	0.0460222	0.114851		ZT10	Tech rep 1	0.0358799	0.00673301	0.0291469	0.0322073	0.080375							ZT10	Tech rep 1	5.8174	0.106136	5.71126	5.39761	0.46563		ZT10	Tech rep 1	5.18624	0.117681	5.06856	5.51399	0.47567							REP 5		perCRS (% Input)
						Tech rep 2	0.0487291	0.0137861	0.034943					Tech rep 2	0.0489925	0.00585667	0.0431358										Tech rep 2	5.15254	0.076319	5.07622					Tech rep 2	5.86556	0.0881802	5.77738									brm	Tech rep 1	0.00250107
						Tech rep 3	0.0657715	0.0145548	0.0512167					Tech rep 3	0.0308421	0.00650275	0.0243393										Tech rep 3	5.52939	0.124052	5.40534					Tech rep 3	5.82716	0.131113	5.69605										Tech rep 2	0.00350785
					ZT16	Tech rep 1	0.382371	0.0177459	0.364625	0.400714	1		ZT16	Tech rep 1	0.0129121	0.00201805	0.010894	0.0112539	0.0280846							ZT16	Tech rep 1	9.84826	0.152308	9.69595	11.5921	1		ZT16	Tech rep 1	6.10362	0.14493	5.95869	7.00412	0.604217							brm+clk	Tech rep 1	0.0116127
						Tech rep 2	0.427478	0.031081	0.396397					Tech rep 2	0.0155614	0.00183421	0.0137272										Tech rep 2	14.4155	0.212128	14.2034					Tech rep 2	8.5191	0.139364	8.37974										Tech rep 2	0.00738954
						Tech rep 3	0.468866	0.0277476	0.441119					Tech rep 3	0.0111293	0.00198895	0.00914038										Tech rep 3	11.044	0.167238	10.8768					Tech rep 3	6.80411	0.130168	6.67394
					ZT22	Tech rep 1	0.0619423	0.0115717	0.0503706	0.0491798	0.122731		ZT22	Tech rep 1	0.0896903	0.0072189	0.0824714	0.0844841	0.210834							ZT22	Tech rep 1	5.14993	0.0736145	5.07632	5.07283	0.437613		ZT22	Tech rep 1	9.30652	0.731388	8.57514	8.89219	0.767093							REP 6		perCRS (% Input)
						Tech rep 2	0.0628309	0.0108795	0.0519514					Tech rep 2	0.11568	0.00707767	0.108602										Tech rep 2	5.19146	0.0687828	5.12267					Tech rep 2	10.5659	1.32763	9.23825									brm	Tech rep 1	0.00132623
						Tech rep 3	0.0606361	0.0154186	0.0452176					Tech rep 3	0.0694833	0.00710489	0.0623784										Tech rep 3	5.10843	0.0889312	5.0195					Tech rep 3	10.0011	1.13791	8.86317										Tech rep 2	0.00137644
																																																Tech rep 3	0.00147605
					REP 4	w^1118	perCRS (% Input)	Background (% Input)	perCRS-Background (% Input)	Avg of tech reps	Scaled to Max			clk^out	perCRS (% Input)	Background (% Input)	perCRS-Background (% Input)	Avg of tech reps	Scaled to Max																												brm+clk	Tech rep 1	0.0167097
					ZT4	Tech rep 1	0.010811	0.00934986	0.00146114	0.00515612	0.219848		ZT4	Tech rep 1	0.0142698	0.00920282	0.00506702	0.010752	0.458448																													Tech rep 2	0.0175722
						Tech rep 2	0.013758	0.00770878	0.00604927					Tech rep 2	0.0210629	0.00956109	0.0115018																															Tech rep 3	0.0176366
						Tech rep 3	0.0175766	0.00961862	0.00795796					Tech rep 3	0.0223787	0.00669145	0.0156872
					ZT10	Tech rep 1	0.0180997	0.00248234	0.0156173	0.0213582	0.910677		ZT10	Tech rep 1	0.00842504	0.0109557	-0.00253064	0.00199239	0.0849522
						Tech rep 2	0.0318373	0.00267847	0.0291588					Tech rep 2	0.00942465	0.00648355	0.00294111
						Tech rep 3	0.0206699	0.00137151	0.0192984					Tech rep 3	0.0120657	0.00649896	0.00556671
					ZT16	Tech rep 1	0.0304656	0.00521244	0.0252531	0.0234531	1		ZT16	Tech rep 1	0.0164335	0.00496235	0.0114711	0.0120101	0.51209
						Tech rep 2	0.0276731	0.00657969	0.0210934					Tech rep 2	0.0190784	0.00462799	0.0144504
						Tech rep 3	0.0302915	0.00627869	0.0240128					Tech rep 3	0.0173124	0.00720367	0.0101087
					ZT22	Tech rep 1	0.0231628	0.0041466	0.0190162	0.0167745	0.715234		ZT22	Tech rep 1	0.0124083	0.00756996	0.00483837	0.00898005	0.382894
						Tech rep 2	0.0211291	0.00443187	0.0166972					Tech rep 2	0.0110667	0.00320479	0.00786191
						Tech rep 3	0.0194286	0.00481872	0.0146099					Tech rep 3	0.0178498	0.0036099	0.0142399
[truncated: 21 more columns]

## Sheet: Figure_3
Panel B	w^1118	Avg. of reps (n=3)	SEM		REP 1	w^1118	BRM	HSP70	BRM/HSP70	Scaled to Max		clk^out	BRM	HSP70	BRM/HSP70	Scaled to Max		Panel C	w^1118	Avg. of reps (n=4)	SEM		REP 1		w^1118	2^-∆∆ct	Scaled to max	Average			clk^out	2^-∆∆ct	Scaled to max	Average		Panel E	brm	Avg. of reps (n=4)	SEM		REP 1	brm	BRM	HSP70	BRM/HSP70	Scaled to Max		brm+clk	BRM
	ZT4	0.57093	0.0645986			ZT4	7180110	9097866	8.4029e+06	0.462664		ZT4	8965290	5255796	1.8162e+07	1			ZT4	0.633852	0.188382			ZT4	Tech rep 1	1.18755	0.688625	0.74906		ZT4	Tech rep 1	0.829127	0.834127	0.841115			0	1	0			0	15645708	3006522	5.20392	1		0	10682015
	ZT10	0.889231	0.110769			ZT10	9911583	8702408	1.21267e+07	0.667694		ZT10	3834843	6766396	6.03432e+06	0.332249			ZT10	0.85058	0.0684116				Tech rep 2	1.39599	0.809495				Tech rep 2	0.843018	0.848102				2	0.153248	0.0389805			2	9256260	11551846	0.80128	0.153976		2	7130420
	ZT16	0.733147	0.0240093			ZT16	12517338	10647260	12517338	0.689205		ZT16	1757307	8286252	2.25802e+06	0.124326			ZT16	0.790076	0.107466			ZT10	Tech rep 1	1.46095	0.84716	0.926595		ZT10	Tech rep 1	0.617284	0.621006	0.639717			4	0.0866883	0.0140767			4	4728724	9530300	0.496178	0.0953469		4	2647479
	ZT22	0.737381	0.0710226			ZT22	6467004	6320548	1.0894e+07	0.599822		ZT22	3822195	6292156	6.46772e+06	0.356113			ZT22	0.672313	0.0653941				Tech rep 2	1.73492	1.00603				Tech rep 2	0.654481	0.658428				6	0.0435017	0.0170861			6	1276184	9115756	0.139998	0.0269023		6	317772
																								ZT16	Tech rep 1	1.64062	0.95135	0.912575		ZT16	Tech rep 1	0.988362	0.994323	1
	clk^out	Avg. of reps (n=3)	SEM		REP 2	w^1118	BRM	HSP70	BRM/HSP70	Scaled to Max		clk^out	BRM	HSP70	BRM/HSP70	Scaled to Max			clk^out	Avg. of reps (n=4)	SEM				Tech rep 2	1.50689	0.8738				Tech rep 2	0.999649	1.00568				brm+clk	Avg. of reps (n=4)	SEM		REP 2	brm	BRM	HSP70	BRM/HSP70	Scaled to Max		brm+clk	BRM
	ZT4	0.613683	0.208448			ZT4	8155020	7091975	1.12979e+07	0.686119		ZT4	9159360	9825138	9159360	0.556247			ZT4	0.873094	0.053686			ZT22	Tech rep 1	1	0.579871	0.637369		ZT22	Tech rep 1	0.781853	0.786568	0.80352			0	1	0			0	12476750	10412790	1.19821	1		0	19920831
	ZT10	0.481234	0.106739			ZT10	8683254	5181124	1.64663e+07	1		ZT10	2912119	4104750	6.97045e+06	0.423315			ZT10	0.683544	0.0317746				Tech rep 2	1.19831	0.694868				Tech rep 2	0.815554	0.820472				2	0.461208	0.0541406			2	2719805	8892598	0.30585	0.255255		2	4714263
	ZT16	0.226681	0.0525672			ZT16	11096966	8967726	1.2158e+07	0.738352		ZT16	3307892	6608728	4.91781e+06	0.298659			ZT16	0.858763	0.1084																4	0.156343	0.0446892			4	480726	7919020	0.0607052	0.0506631		4	2649230
	ZT22	0.533291	0.170319			ZT22	8803032	6773274	1.27695e+07	0.775488		ZT22	4675160	7540940	6.0913e+06	0.369924			ZT22	0.760645	0.0444662		REP 2		w^1118	2^-∆∆ct	Scaled to max	Average			clk^out	2^-∆∆ct	Scaled to max	Average			6	0.0452324	0.0122469			6	234804	4972152	0.0472238	0.0394118		6	310641
																								ZT4	Tech rep 1	1	0.468619	0.678362		ZT4	Tech rep 1	1.80615	0.846398	1
					REP 3	w^1118	BRM	HSP70	BRM/HSP70	Scaled to Max		clk^out	BRM	HSP70	BRM/HSP70	Scaled to Max									Tech rep 2	1.89515	0.888106				Tech rep 2	2.46171	1.1536								REP 3	brm	BRM	HSP70	BRM/HSP70	Scaled to Max		brm+clk	BRM
						ZT4	5168814	8685875	0.595083	0.564008		ZT4	1930649	6424935	0.300493	0.284801								ZT10	Tech rep 1	1.18299	0.554373	0.701484		ZT10	Tech rep 1	1.66822	0.781761	0.773947								0	12290594	10635294	1.15564	1		0	12648774
						ZT10	5886713	5579310	1.0551	1		ZT10	3009776	4145405	0.726051	0.688137									Tech rep 2	1.81084	0.848595				Tech rep 2	1.63488	0.766134									2	1358518	8543880	0.159005	0.13759		2	5519360
						ZT16	2852339	10516715	0.27122	0.771885		ZT16	3353903	4118180	0.814414	0.257057								ZT16	Tech rep 1	2.14065	1.00315	0.938577		ZT16	Tech rep 1	1.7525	0.821254	0.916197								4	990713	7257240	0.136514	0.118128		4	1641700
						ZT22	7278166	7894040	0.921982	0.836833		ZT22	9149623	10362681	0.88294	0.873837									Tech rep 2	1.86506	0.874004				Tech rep 2	2.1577	1.01114									6	149450	8543844	0.0174921	0.0151363		6	721250
																								ZT22	Tech rep 1	1.45655	0.682569	0.666238		ZT22	Tech rep 1	1.65987	0.777847	0.731897
																									Tech rep 2	1.38686	0.649907				Tech rep 2	1.46376	0.685948								REP 4	brm	BRM	HSP70	BRM/HSP70	Scaled to Max		brm+clk	BRM
																																										0	3198520	10530988	0.303725	1		0	3164954
																							REP 3		w^1118	2^-∆∆ct	Scaled to max	Average			clk^out	2^-∆∆ct	Scaled to max	Average								2	184756	9192976	0.0200975	0.0661702		2	1949246
																								ZT4	Tech rep 1	1.46244	0.99267	1		ZT4	Tech rep 1	1.35794	0.921739	0.906106								4	198952	7928804	0.0250923	0.0826153		4	101478
																									Tech rep 2	1.48403	1.00733				Tech rep 2	1.31188	0.890474									6	134862	4797364	0.0281117	0.0925565		6	99762
																								ZT10	Tech rep 1	1.19075	0.808256	0.774243		ZT10	Tech rep 1	1.0092	0.685026	0.681902
																									Tech rep 2	1.09053	0.74023				Tech rep 2	1	0.678779
																								ZT16	Tech rep 1	1.23238	0.836512	0.834588		ZT16	Tech rep 1	1.43362	0.973112	0.980812
																									Tech rep 2	1.22671	0.832664				Tech rep 2	1.45631	0.988513
																								ZT22	Tech rep 1	1.2219	0.829397	0.849693		ZT22	Tech rep 1	1.30675	0.886997	0.85596
																									Tech rep 2	1.2817	0.86999				Tech rep 2	1.2153	0.824922
																							REP 4		w^1118	2^-∆∆ct	Scaled to max	Average			clk^out	2^-∆∆ct	Scaled to max	Average
																								ZT4	Tech rep 1	1.17056	0.116471	0.107986		ZT4	Tech rep 1	7.21559	0.717952	0.745154
																									Tech rep 2	1	0.0995001				Tech rep 2	7.76236	0.772356
																								ZT10	Tech rep 1	10.1559	1.01052	1		ZT10	Tech rep 1	6.65157	0.661832	0.638608
																									Tech rep 2	9.94454	0.989482				Tech rep 2	6.18476	0.615384
																								ZT16	Tech rep 1	4.48711	0.446467	0.474564		ZT16	Tech rep 1	6.10925	0.607871	0.538041
																									Tech rep 2	5.05185	0.50266				Tech rep 2	4.70562	0.46821
																								ZT22	Tech rep 1	5.74271	0.5714	0.53595		ZT22	Tech rep 1	6.01895	0.598886	0.651204
																									Tech rep 2	5.03014	0.500499				Tech rep 2	7.07057	0.703522
[truncated: 3 more columns]

## Sheet: Figure_4A-C
Panel A	w^1118	Avg. of reps (n=3)	SEM		REP 1	w^1118	perCRS (% Input)	Background (% Input)	perCRS-Background (% Input)	Avg of tech reps	Scaled to Max			tim^OE	perCRS (% Input)	Background (% Input)	perCRS-Background (% Input)	Avg of tech reps	Scaled to Max		Panel B	w^1118	Avg. of reps (n=3)	SEM		REP 1	w^1118	perCRS (% Input)	Background (% Input)	perCRS-Background (% Input)	Avg of tech reps	Scaled to Max			tim^OE	perCRS (% Input)	Background (% Input)	perCRS-Background (% Input)	Avg of tech reps	Scaled to Max		Panel C	LD	Avg. of reps (n=3)	SEM		REP 1	LD	perCRS (% Input)
	ZT4	0.37961	0.207198		ZT4	Tech rep 1	0.0308367	0.0155113	0.0153254	0.0173271	0.132346		ZT4	Tech rep 1	0.0396275	0.0299646	0.00966286	0.00693638	0.0529804			ZT4	0.659658	0.0980899		ZT4	Tech rep 1	5.8961	0.122497	5.77361	5.81114	0.713683		ZT4	Tech rep 1	5.67469	0.112998	5.5617	5.35453	0.657605			ZT4	0.0901585	0.0384896		ZT4	Tech rep 1	0.0500104
	ZT10	0.493911	0.253046			Tech rep 2	0.030597	0.0112682	0.0193288					Tech rep 2	0.0394865	0.0352766	0.00420989					ZT10	0.863383	0.0691884			Tech rep 2	5.97748	0.128814	5.84867					Tech rep 2	5.25832	0.110963	5.14736					ZT10	0.150391	0.169947			Tech rep 2	0.0542354
	ZT16	0.917411	0.082589		ZT10	Tech rep 1	0.0323827	0.0010956	0.0312871	0.0313189	0.239215		ZT10	Tech rep 1	0.0599616	0.0461796	0.013782	0.0112073	0.0856018			ZT16	0.872828	0.0965887		ZT10	Tech rep 1	7.05503	0.194491	6.86054	6.62899	0.814126		ZT10	Tech rep 1	6.39101	0.132007	6.25901	6.50815	0.799286			ZT16	0.243135	0.064167		ZT10	Tech rep 1	0.0293901
	ZT22	0.321507	0.12484			Tech rep 2	0.0323435	0.0009929	0.0313506					Tech rep 2	0.0567141	0.0480816	0.00863256					ZT22	0.857074	0.110123			Tech rep 2	6.59744	0.200007	6.39743					Tech rep 2	6.89498	0.137675	6.7573					ZT22	0.165421	0.126426			Tech rep 2	0.024526
					ZT16	Tech rep 1	0.13565	0.00271592	0.132934	0.130923	1		ZT16	Tech rep 1	0.0266823	0.00721006	0.0194722	0.0210167	0.160527							ZT16	Tech rep 1	5.74883	0.14269	5.60614	5.56383	0.683311		ZT16	Tech rep 1	4.73932	0.11598	4.62334	5.08831	0.624911							ZT16	Tech rep 1	0.0338087
	tim^OE	Avg. of reps (n=3)	SEM			Tech rep 2	0.13197	0.00305758	0.128912					Tech rep 2	0.0285121	0.00595077	0.0225613					tim^OE	Avg. of reps (n=3)	SEM			Tech rep 2	5.70715	0.185626	5.52153					Tech rep 2	5.67286	0.119569	5.55329					LL	Avg. of reps (n=3)	SEM			Tech rep 2	0.0434252
	ZT4	0.162664	0.0837637		ZT22	Tech rep 1	0.0226188	0.0119193	0.0106995	0.0107379	0.0820166		ZT22	Tech rep 1	0.0271207	0.0215576	0.0055631	0.000583289	0.0044552			ZT4	0.526858	0.0706131		ZT22	Tech rep 1	8.29052	0.104543	8.18598	8.14246	1		ZT22	Tech rep 1	5.24758	0.117702	5.12988	5.18172	0.636383			ZT4	0.462988	0.269138		ZT22	Tech rep 1	0.0190389
	ZT10	0.379918	0.231979			Tech rep 2	0.0228133	0.012037	0.0107763					Tech rep 2	0.0171817	0.0215783	-0.00439652					ZT10	0.664448	0.0756675			Tech rep 2	8.25178	0.152841	8.09894					Tech rep 2	5.34619	0.112615	5.23357					ZT10	0.115894	0.055718			Tech rep 2	0.0141002
	ZT16	0.271909	0.0696973																			ZT16	0.685965	0.0357875																			ZT16	0.399009	0.0922413
	ZT22	0.211085	0.105795		REP 2	w^1118	perCRS (% Input)	Background (% Input)	perCRS-Background (% Input)	Avg of tech reps	Scaled to Max			tim^OE	perCRS (% Input)	Background (% Input)	perCRS-Background (% Input)	Avg of tech reps	Scaled to Max			ZT22	0.515184	0.073502		REP 2	w^1118	perCRS (% Input)	Background (% Input)	perCRS-Background (% Input)	Avg of tech reps	Scaled to Max			tim^OE	perCRS (% Input)	Background (% Input)	perCRS-Background (% Input)	Avg of tech reps	Scaled to Max			ZT22	0.72237	0.27763		REP 2	LD	perCRS (% Input)
					ZT4	Tech rep 1	0.0123302	0.00697084	0.00535934	0.00534076	0.215251		ZT4	Tech rep 1	0.0142922	0.0110731	0.0032191	0.00267576	0.107843							ZT4	Tech rep 1	5.76437	0.0960473	5.66832	5.85793	0.469318		ZT4	Tech rep 1	4.88871	0.110861	4.77785	5.18307	0.415251							ZT4	Tech rep 1	0.0805786
						Tech rep 2	0.0128012	0.00747902	0.00532217					Tech rep 2	0.0144996	0.0123672	0.00213243										Tech rep 2	6.07916	0.0825718	5.99658					Tech rep 2	5.12252	0.15103	4.97149										Tech rep 2	0.0859415
					ZT10	Tech rep 1	0.0112406	0.0042025	0.00703807	0.0060173	0.242518		ZT10	Tech rep 1	0.0180455	0.0135126	0.00453291	0.00537098	0.216469								Tech rep 3	6.00909	0.100213	5.90887					Tech rep 3	5.90646	0.106576	5.79988									ZT10	Tech rep 1	0.0949998
						Tech rep 2	0.0108756	0.00587905	0.00499652					Tech rep 2	0.0204025	0.0141934	0.00620906									ZT10	Tech rep 1	11.1353	0.0593612	11.0759	12.4818	1		ZT10	Tech rep 1	6.45971	0.0878028	6.37191	6.70926	0.537525								Tech rep 2	0.0789421
					ZT16	Tech rep 1	0.0303265	0.00471823	0.0256083	0.0248118	1		ZT16	Tech rep 1	0.0152156	0.00383845	0.0113772	0.00992932	0.400186								Tech rep 2	13.6656	0.0810802	13.5845					Tech rep 2	6.07724	0.0773744	5.99986									ZT16	Tech rep 1	0.0991542
						Tech rep 2	0.0287688	0.00475345	0.0240153					Tech rep 2	0.015154	0.00667258	0.00848146										Tech rep 3	12.8457	0.0607249	12.785					Tech rep 3	7.82993	0.0739103	7.75602										Tech rep 2	0.0821456
					ZT22	Tech rep 1	0.0109601	0.00215824	0.00880186	0.0094312	0.38011		ZT22	Tech rep 1	0.0141459	0.00751916	0.00662671	0.00682205	0.274952							ZT16	Tech rep 1	11.3813	0.104658	11.2766	11.6726	0.935173		ZT16	Tech rep 1	8.06835	0.0745732	7.99377	8.5393	0.684141							ZT22	Tech rep 1	0.163278
						Tech rep 2	0.0117444	0.00168388	0.0100605					Tech rep 2	0.0146441	0.00762672	0.00701738										Tech rep 2	11.7562	0.106366	11.6499					Tech rep 2	9.82726	0.0562946	9.77097										Tech rep 2	0.196525
																											Tech rep 3	12.1879	0.0965452	12.0914					Tech rep 3	7.92793	0.0747783	7.85315
					REP 3	w^1118	perCRS (% Input)	Background (% Input)	perCRS-Background (% Input)	Avg of tech reps	Scaled to Max			tim^OE	perCRS (% Input)	Background (% Input)	perCRS-Background (% Input)	Avg of tech reps	Scaled to Max							ZT22	Tech rep 1	11.6498	0.142382	11.5074	11.6172	0.930734		ZT22	Tech rep 1	4.97586	0.104332	4.87152	4.77475	0.382538							REP 3	LD	perCRS (% Input)
					ZT4	Tech rep 1	0.0118695	0.00212984	0.00973968	0.00912301	0.791232		ZT4	Tech rep 1	0.0103219	0.00542434	0.00489752	0.00377231	0.32717								Tech rep 2	9.52791	0.1056	9.42231					Tech rep 2	5.0184	0.124089	4.89432									ZT4	Tech rep 1	0.0557672
						Tech rep 2	0.010808	0.00230162	0.00850634					Tech rep 2	0.00859618	0.00594908	0.0026471										Tech rep 3	14.0817	0.159777	13.9219					Tech rep 3	4.66041	0.101989	4.55842										Tech rep 2	0.0836923
					ZT10	Tech rep 1	0.0150502	0.00507765	0.00997259	0.0115301	1		ZT10	Tech rep 1	0.0109613	0.00149852	0.00946283	0.00965859	0.837683																													Tech rep 3	0.0552572
						Tech rep 2	0.0175054	0.0044177	0.0130877					Tech rep 2	0.0115652	0.00171084	0.00985435									REP 3	w^1118	perCRS (% Input)	Background (% Input)	perCRS-Background (% Input)	Avg of tech reps	Scaled to Max			tim^OE	perCRS (% Input)	Background (% Input)	perCRS-Background (% Input)	Avg of tech reps	Scaled to Max							ZT10	Tech rep 1	0.0114884
					ZT16	Tech rep 1	0.0109738	0.00230233	0.00867144	0.00867334	0.752233		ZT16	Tech rep 1	0.00517103	0.00309468	0.00207635	0.00294036	0.255015							ZT4	Tech rep 1	4.3312	0.19201	4.1392	4.50668	0.795973		ZT4	Tech rep 1	2.56749	0.0666226	2.50087	2.87463	0.507719								Tech rep 2	0.0109622
						Tech rep 2	0.00984775	0.00117251	0.00867524					Tech rep 2	0.00552031	0.00171594	0.00380437										Tech rep 2	4.69422	0.186193	4.50802					Tech rep 2	2.76614	0.0790975	2.68704										Tech rep 3	0.0198329
					ZT22	Tech rep 1	0.00781845	0.00157676	0.00624169	0.00579266	0.502394		ZT22	Tech rep 1	0.00699097	0.00100335	0.00598762	0.00407991	0.353848								Tech rep 3	5.06878	0.195963	4.87282					Tech rep 3	3.51113	0.0751608	3.43597									ZT16	Tech rep 1	0.032563
						Tech rep 2	0.00638361	0.00103998	0.00534364					Tech rep 2	0.00571189	0.00353969	0.0021722									ZT10	Tech rep 1	3.81314	0.0698504	3.74329	4.39372	0.776023		ZT10	Tech rep 1	3.20117	0.0791285	3.12204	3.7172	0.656535								Tech rep 2	0.0390102
																											Tech rep 2	4.67905	0.0576696	4.62138					Tech rep 2	4.44818	0.100098	4.34809										Tech rep 3	0.0609309
																											Tech rep 3	4.90311	0.0866122	4.8165					Tech rep 3	3.76223	0.0807656	3.68146									ZT22	Tech rep 1	0.00785151
																										ZT16	Tech rep 1	5.28907	0.0677519	5.22132	5.66185	1		ZT16	Tech rep 1	3.72299	0.0815924	3.6414	4.23983	0.748842								Tech rep 2	0.0112989
																											Tech rep 2	6.33774	0.0967683	6.24097					Tech rep 2	4.88817	0.0790728	4.8091										Tech rep 3	0.0067215
																											Tech rep 3	5.59625	0.0729958	5.52325					Tech rep 3	4.35448	0.0854914	4.26899
																										ZT22	Tech rep 1	3.26389	0.0502504	3.21364	3.62634	0.640488		ZT22	Tech rep 1	3.02229	0.0852179	2.93707	2.9817	0.526631
																											Tech rep 2	4.03947	0.0406694	3.9988					Tech rep 2	3.47323	0.0756044	3.39763
																											Tech rep 3	3.71467	0.0480833	3.66659					Tech rep 3	2.69276	0.0823421	2.61042
[truncated: 11 more columns]

## Sheet: Figure_4D-G
Panel D		Avg. of reps (n=4)	SEM		REP 1		perCRS (% Input)	Background (% Input)	perCRS-Background (% Input)	Avg of tech reps	Scaled to brm		Panel E	TUG	Avg. of reps (n=3)	SEM		REP 1		TUG	2^-∆∆ct	Scaled to max	Average			TUG>GOF	2^-∆∆ct	Scaled to max	Average		Panel F	TUG	Avg. of reps (n=3)	SEM		REP 1		TUG	2^-∆∆ct	Scaled to max	Average			TUG>GOF	2^-∆∆ct	Scaled to max	Average		Panel G
	brm	1	0		brm	Tech rep 1	0.027694	0.00183349	0.0258605	0.018764	1			ZT4	0.333287	0.0856208			ZT4	Tech rep 1	8.16872	0.2298	0.194593		ZT4	Tech rep 1	1.66795	0.0469223	0.0524054			ZT4	0.140489	0.0482363			CT4	Tech rep 1	4.67232	0.120472	0.121301		CT4	Tech rep 1	6.33313	0.163295	0.143428
	brm+tim	0.609114	0.0839879			Tech rep 2	0.0156198	0.0039523	0.0116675					ZT8	0.564174	0.152541				Tech rep 2	5.66569	0.159386				Tech rep 2	2.05777	0.0578885				ZT8	0.484667	0.0506114				Tech rep 2	4.73663	0.12213				Tech rep 2	4.79216	0.123562
					brm+tim	Tech rep 1	0.00936859	0.00553162	0.00383697	0.00840302	0.447827			ZT12	0.96022	0.0397796			ZT8	Tech rep 1	30.5131	0.858386	0.808005		ZT8	Tech rep 1	5.04763	0.141999	0.134844			ZT12	0.669188	0.321391			CT8	Tech rep 1	28.6275	0.738137	0.573296		CT8	Tech rep 1	23.7135	0.611432	0.467505
						Tech rep 2	0.0293631	0.0163941	0.0129691					ZT16	0.805286	0.0816086				Tech rep 2	26.9313	0.757624				Tech rep 2	4.539	0.12769				ZT16	0.702684	0.185025				Tech rep 2	15.8413	0.408455				Tech rep 2	12.5495	0.323578
														ZT20	0.30732	0.0324423			ZT12	Tech rep 1	32.9844	0.92791	0.880661		ZT12	Tech rep 1	6.85703	0.1929	0.332117			ZT20	0.382804	0.166823			CT12	Tech rep 1	1.05541	0.0272128	0.0264985		CT12	Tech rep 1	6.35356	0.163821	0.238033
					REP 2		perCRS (% Input)	Background (% Input)	perCRS-Background (% Input)	Avg of tech reps	Scaled to brm			ZT24	0.121424	0.0360961				Tech rep 2	29.6254	0.833413				Tech rep 2	16.7545	0.471334				ZT24	0.177983	0.0475844				Tech rep 2	1	0.0257842				Tech rep 2	12.1099	0.312244
					brm	Tech rep 1	0.0195213	0.00886809	0.0106532	0.00901096	1								ZT16	Tech rep 1	26.1579	0.735868	0.962935		ZT16	Tech rep 1	26.1474	0.735572	0.655013								CT16	Tech rep 1	9.17592	0.236593	0.363224		CT16	Tech rep 1	35.5507	0.916646	1
						Tech rep 2	0.0173959	0.005855	0.0115409					TUG>GOF	Avg. of reps (n=3)	SEM				Tech rep 2	42.301	1.19				Tech rep 2	20.4201	0.574454				TUG>GOF	Avg. of reps (n=3)	SEM				Tech rep 2	18.9983	0.489855				Tech rep 2	42.0163	1.08335
						Tech rep 3	0.0153182	0.0104794	0.00483881					ZT4	0.0659279	0.0067725			ZT20	Tech rep 1	9.66972	0.272026	0.277001		ZT20	Tech rep 1	1.71586	0.0482702	0.0700988			ZT4	0.224336	0.0434991			CT20	Tech rep 1	8.71361	0.224673	0.170154		CT20	Tech rep 1	24.0273	0.619524	0.426306
					brm+tim	Tech rep 1	0.0162503	0.0121763	0.00407395	0.00761771	0.845383			ZT8	0.143981	0.0250433				Tech rep 2	10.0234	0.281977				Tech rep 2	3.26775	0.0919273				ZT8	0.482516	0.109522				Tech rep 2	4.48476	0.115636				Tech rep 2	9.03994	0.233088
						Tech rep 2	0.0245435	0.0111796	0.013364					ZT12	0.41367	0.0855078			ZT24	Tech rep 1	8.48143	0.238597	0.193615		ZT24	Tech rep 1	1	0.0281317	0.0309006			ZT12	0.581792	0.180171			CT24	Tech rep 1	5.41589	0.139644	0.105028		CT24	Tech rep 1	5.07189	0.130775	0.137462
						Tech rep 3	0.0150396	0.00962435	0.00541522					ZT16	0.440477	0.109009				Tech rep 2	5.28345	0.148632				Tech rep 2	1.19685	0.0336695				ZT16	0.744002	0.132542				Tech rep 2	2.73079	0.0704112				Tech rep 2	5.59065	0.14415
														ZT20	0.143674	0.0577122																ZT20	0.46226	0.0651766
					REP 3		perCRS (% Input)	Background (% Input)	perCRS-Background (% Input)	Avg of tech reps	Scaled to brm			ZT24	0.0782266	0.0365134		REP 2		TUG	2^-∆∆ct	Scaled to max	Average			TUG>GOF	2^-∆∆ct	Scaled to max	Average			ZT24	0.24538	0.0596583		REP 2		TUG	2^-∆∆ct	Scaled to max	Average			TUG>GOF	2^-∆∆ct	Scaled to max	Average
					brm	Tech rep 1	0.015685	0.00671806	0.00896692	0.00936387	1								ZT4	Tech rep 1	9.44794	0.449403	0.489615		ZT4	Tech rep 1	2.05623	0.0978071	0.0733651								CT4	Tech rep 1	1.3566	0.0791888	0.0682048		CT4	Tech rep 1	3.86375	0.225538	0.237094
						Tech rep 2	0.0171115	0.00735064	0.00976083											Tech rep 2	11.2356	0.534434				Tech rep 2	1.41421	0.0672689										Tech rep 2	1.1487	0.0670527				Tech rep 2	4.69134	0.273847
					brm+tim	Tech rep 1	0.00940911	0.00396314	0.00544597	0.00535223	0.571583									Tech rep 3	10.1965	0.485009				Tech rep 3	1.15669	0.0550193										Tech rep 3	1	0.0583728				Tech rep 3	3.63008	0.211898
						Tech rep 2	0.0101477	0.00488922	0.00525848										ZT8	Tech rep 1	10.3388	0.491779	0.601055		ZT8	Tech rep 1	4.50023	0.214059	0.191198								CT8	Tech rep 1	7.11074	0.415074	0.482697		CT8	Tech rep 1	11.8762	0.693246	0.679272
																				Tech rep 2	13.8326	0.657965				Tech rep 2	3.53081	0.167948										Tech rep 2	9.06307	0.529037				Tech rep 2	13.4543	0.785368
					REP 4		perCRS (% Input)	Background (% Input)	perCRS-Background (% Input)	Avg of tech reps	Scaled to brm									Tech rep 3	13.737	0.65342				Tech rep 3	4.02782	0.191588										Tech rep 3	8.63383	0.503981				Tech rep 3	9.57983	0.559202
					brm	Tech rep 1	0.0215835	0.00839153	0.013192	0.0183385	1								ZT12	Tech rep 1	21.1121	1.00423	1		ZT12	Tech rep 1	11.2356	0.534434	0.584625								CT12	Tech rep 1	17.2677	1.00796	1		CT12	Tech rep 1	15.1369	0.883585	0.847247
						Tech rep 2	0.0386961	0.00973372	0.0289624											Tech rep 2	20.2521	0.963317				Tech rep 2	12.6407	0.601269										Tech rep 2	18.1261	1.05807				Tech rep 2	16.1113	0.940461
						Tech rep 3	0.021509	0.00864783	0.0128612											Tech rep 3	21.7057	1.03246				Tech rep 3	12.996	0.618173										Tech rep 3	16	0.933965				Tech rep 3	12.295	0.717694
					brm+tim	Tech rep 1	0.0211952	0.015564	0.00563116	0.0104835	0.571666								ZT16	Tech rep 1	16.5642	0.787899	0.763069		ZT16	Tech rep 1	7.94474	0.377902	0.366816								CT16	Tech rep 1	11.9588	0.698068	0.744827		CT16	Tech rep 1	11.8762	0.693246	0.675595
						Tech rep 2	0.0296772	0.0149628	0.0147145											Tech rep 2	16	0.76106				Tech rep 2	7.67411	0.365029										Tech rep 2	14.0257	0.818719				Tech rep 2	12.996	0.758615
						Tech rep 3	0.0223924	0.0112875	0.0111049											Tech rep 3	15.5625	0.740249				Tech rep 3	7.51618	0.357517										Tech rep 3	12.295	0.717694				Tech rep 3	9.84916	0.574923
																			ZT20	Tech rep 1	7.72749	0.367568	0.372159		ZT20	Tech rep 1	1.86607	0.0887618	0.103441								CT20	Tech rep 1	4.65893	0.271955	0.266473		CT20	Tech rep 1	6.27667	0.366387	0.371727
																				Tech rep 2	8.63383	0.410679				Tech rep 2	2.86791	0.136416										Tech rep 2	4.65893	0.271955				Tech rep 2	7.21	0.420868
																				Tech rep 3	7.11074	0.338231				Tech rep 3	1.79005	0.085146										Tech rep 3	4.37717	0.255508				Tech rep 3	5.61778	0.327926
																			ZT24	Tech rep 1	1.44393	0.0686823	0.0857235		ZT24	Tech rep 1	1.23971	0.0589683	0.0537246								CT24	Tech rep 1	2.88786	0.168572	0.161535		CT24	Tech rep 1	5.35171	0.312394	0.343414
																				Tech rep 2	2.07053	0.0984874				Tech rep 2	1	0.0475663										Tech rep 2	2.2974	0.134105				Tech rep 2	6.02099	0.351462
																				Tech rep 3	1.89212	0.0900009				Tech rep 3	1.1487	0.0546393										Tech rep 3	3.11666	0.181928				Tech rep 3	6.27667	0.366387
																		REP 3		TUG	2^-∆∆ct	Scaled to max	Average			TUG>GOF	2^-∆∆ct	Scaled to max	Average							REP 3		TUG	2^-∆∆ct	Scaled to max	Average			TUG>GOF	2^-∆∆ct	Scaled to max	Average
																			ZT4	Tech rep 1	5.13787	0.352715	0.315653		ZT4	Tech rep 1	1	0.0686501	0.0720132								CT4	Tech rep 1	1.0367	0.221189	0.231962		CT4	Tech rep 1	1.2753	0.272096	0.292484
																				Tech rep 2	4.05813	0.278591				Tech rep 2	1.09798	0.0753764										Tech rep 2	1.13768	0.242735				Tech rep 2	1.46641	0.312872
																			ZT8	Tech rep 1	4.15127	0.284985	0.283463		ZT8	Tech rep 1	1	0.0686501	0.105902								CT8	Tech rep 1	1.35118	0.288285	0.398006		CT8	Tech rep 1	1.34545	0.287065	0.30077
																				Tech rep 2	4.10692	0.28194				Tech rep 2	2.08526	0.143153										Tech rep 2	2.37969	0.507727				Tech rep 2	1.47392	0.314475
																			ZT12	Tech rep 1	14.9638	1.02727	1		ZT12	Tech rep 1	4.11141	0.282248	0.324267								CT12	Tech rep 1	3.32249	0.708882	0.981065		CT12	Tech rep 1	3.04828	0.650378	0.660098
																				Tech rep 2	14.1694	0.972731				Tech rep 2	5.33555	0.366286										Tech rep 2	5.87389	1.25325				Tech rep 2	3.1394	0.669818
																			ZT16	Tech rep 1	8.61585	0.591479	0.689855		ZT16	Tech rep 1	3.87526	0.266037	0.299602								CT16	Tech rep 1	3.84799	0.821002	1		CT16	Tech rep 1	2.42855	0.518153	0.556411
																				Tech rep 2	11.4819	0.78823				Tech rep 2	4.85314	0.333168										Tech rep 2	5.52589	1.179				Tech rep 2	2.78718	0.594669
																			ZT20	Tech rep 1	3.0307	0.208058	0.2728		ZT20	Tech rep 1	3.65671	0.251033	0.257482								CT20	Tech rep 1	2.07068	0.441799	0.711784		CT20	Tech rep 1	2.75942	0.588747	0.588747
																				Tech rep 2	4.91685	0.337542				Tech rep 2	3.84457	0.26393										Tech rep 2	4.60149	0.981769				Tech rep 2	2.75942	0.588747
																			ZT24	Tech rep 1	1	0.0686501	0.0849338		ZT24	Tech rep 1	2.2262	0.152829	0.150055								CT24	Tech rep 1	1.22091	0.260491	0.267385		CT24	Tech rep 1	1.39282	0.297169	0.255264
																				Tech rep 2	1.4744	0.101217				Tech rep 2	2.14538	0.147281										Tech rep 2	1.28553	0.274278				Tech rep 2	1	0.213359
[truncated: 17 more columns]

## Sheet: Figure_S1B
0ul
	BRM	NS	BRM/NS	Scaled to 0ul
REP 1	4235320	2341280	1.80898	1
REP 2	6124640	1901106	3.22162	1
REP 3	4028896	1840680	2.18881	1
			AVG	1
			SEM	0
0.1ul
	BRM	NS	BRM/NS	Scaled to 0ul
REP 1	1855160	2765640	0.670789	0.370811
REP 2	2126800	2493360	0.852986	0.264769
REP 3	1537440	2577280	0.596536	0.272539
			AVG	0.302706
			SEM	0.0341261
1ul
	BRM	NS	BRM/NS	Scaled to 0ul
REP 1	431320	2907360	0.148355	0.0820102
REP 2	494840	2857770	0.173156	0.0537481
REP 3	442880	2857720	0.154977	0.0708041
			AVG	0.0688542
			SEM	0.00821661
10ul
	BRM	NS	BRM/NS	Scaled to 0ul
REP 1	993000	4851200	0.204692	0.113153
REP 2	757680	5086800	0.14895	0.0462346
REP 3	1001320	4190560	0.238947	0.109167
			AVG	0.0895184
			SEM	0.0216725

## Sheet: Figure_S3B-C
Panel B	w^1118	Avg. of reps (n=3)	SEM		REP 1	w^1118	TIM	HSP70	TIM/HSP70	Scaled to Max		tim^OE	TIM	HSP70	TIM/HSP70	Scaled to Max		Panel C	w^1118	Avg. of reps (n=3)	SEM		REP 1	w^1118	BRM	HSP70	BRM/HSP70	Scaled to Max		tim^OE	BRM	HSP70	BRM/HSP70	Scaled to Max
	ZT4	0.0187176	0.00537458			ZT4	303555	7214295	0.0420769	0.00874045		ZT4	386022	6402760	0.0602899	0.0125238			ZT4	0.728372	0.0645809			ZT4	11963080	7214295	1.65825	0.611398		ZT4	11719120	6402760	1.83032	0.674843
	ZT10	0.0696473	0.0330674			ZT10	1057028	6359400	0.166215	0.0345271		ZT10	2465433	4456176	0.553262	0.114927			ZT10	0.501278	0.0341883			ZT10	9792209	6359400	1.5398	0.567727		ZT10	12086140	4456176	2.71222	1
	ZT16	0.494415	0.149808			ZT16	10358442	3960480	2.61545	0.543296		ZT16	25095135	5212904	4.81404	1			ZT16	0.650261	0.176736			ZT16	10427890	3960480	2.63299	0.970786		ZT16	8192163	5212904	1.57152	0.57942
	ZT22	0.320989	0.0730305			ZT22	12687815	9249072	1.37179	0.284957		ZT22	19872909	5501648	3.61217	0.750341			ZT22	0.350277	0.166436			ZT22	6013574	9249072	0.650181	0.239723		ZT22	10429895	5501648	1.89578	0.698975
	tim^OE	Avg. of reps (n=3)	SEM		REP 2	w^1118	TIM	HSP70	TIM/HSP70	Scaled to Max		tim^OE	TIM	HSP70	TIM/HSP70	Scaled to Max			tim^OE	Avg. of reps (n=3)	SEM		REP 2	w^1118	BRM	HSP70	BRM/HSP70	Scaled to Max		tim^OE	BRM	HSP70	BRM/HSP70	Scaled to Max
	ZT4	0.0231126	0.00547023			ZT4	856960	8862713	0.0966927	0.0202419		ZT4	940784	6396450	0.147079	0.0307898			ZT4	0.719453	0.0967079			ZT4	18480339	8862713	2.08518	0.739426		ZT4	10439873	6396450	1.63214	0.578772
	ZT10	0.100325	0.00730426			ZT10	1595984	8638600	0.18475	0.038676		ZT10	3037216	6862600	0.442575	0.0926496			ZT10	0.870274	0.129726			ZT10	11742324	8638600	1.35929	0.482017		ZT10	11820916	6862600	1.72251	0.610821
	ZT16	1	0			ZT16	7913932	7742600	1.02213	0.213974		ZT16	23889372	5001050	4.77687	1			ZT16	0.724098	0.138006			ZT16	7880875	7742600	1.01786	0.360943		ZT16	14102943	5001050	2.82	1
	ZT22	0.854726	0.0540911			ZT22	9109412	8811400	1.03382	0.216422		ZT22	32794580	7369950	4.44977	0.931524			ZT22	0.723283	0.0521343			ZT22	3320780	8811400	0.376873	0.133643		ZT22	17109752	7369950	2.32156	0.823248
					REP 3	w^1118	TIM	HSP70	TIM/HSP70	Scaled to Max		tim^OE	TIM	HSP70	TIM/HSP70	Scaled to Max							REP 3	w^1118	BRM	HSP70	BRM/HSP70	Scaled to Max		tim^OE	BRM	HSP70	BRM/HSP70	Scaled to Max
						ZT4	660804	7426784	0.0889758	0.0271704		ZT4	677040	7944404	0.0852223	0.0260242								ZT4	13605032	7426784	1.13365e+07	0.834292		ZT4	9834297	7944404	1.22939e+07	0.904746
						ZT10	2516540	5661400	0.444508	0.135739		ZT10	2409212	7877052	0.305852	0.0933975								ZT10	9140067	5661400	6.17029e+06	0.454091		ZT10	11550429	7877052	1.35882e+07	1
						ZT16	17938800	7545650	2.37737	0.725973		ZT16	25097898	7664100	3.27474	1								ZT16	11978064	7545650	8.41184e+06	0.619054		ZT16	9805248	7664100	8.05609e+06	0.592873
						ZT22	14047540	9293285	1.51158	0.461588		ZT22	24788808	8579400	2.88934	0.882313								ZT22	11986428	9293285	9.20556e+06	0.677466		ZT22	11044764	8579400	8.80008e+06	0.647625
